# Supplementary material for: A Delta–Omicron Bivalent Subunit Vaccine Elicited Antibody Responses in Mice against Both Ancestral and Variant Strains of SARS-CoV-2
Source: Vaccines (Basel). 2023 Sep 28;11(10):1539. doi: 10.3390/vaccines11101539 (PMC10611268; doi:10.3390/vaccines11101539)
Supplement: Supplementary file 1 [file vaccines-11-01539-s001.zip]

Archive with 1 entries (1 files):
- vaccines-2554834-supplementary.pdf
